# Supplementary material for: The Impact of and Government Planning and Responses to Pandemics for People with Disability: A Rapid Review
Source: Int J Environ Res Public Health. 2021 Jun 16;18(12):6505. doi: 10.3390/ijerph18126505 (PMC8296395; doi:10.3390/ijerph18126505)
Supplement: Supplementary file 1 [file ijerph-18-06505-s001.zip]

Archive with 1 entries (1 files):
- ijerph-1228323-supplementary.pdf
